# Supplementary material for: Verbal and novel multisensory associative learning in adults
Source: F1000Res. 2013 May 28;2:34. Originally published 2013 Feb 7. [Version 2] doi: 10.12688/f1000research.2-34.v2 (PMC3907154; doi:10.12688/f1000research.2-34.v2)
Supplement: Sound files used in the experiments — Sounds of pseudowords (chel, doot, jat and shoap) as well as carrier and modulation frequencies used in the experiments. Carrier frequencies: Novel sound 1 (NS-1) = 400-480 Hz. Novel sound 2 (NS-2) = 1000-1350 Hz, Novel sound 3 (NS-3) = 3000-3200 Hz. Novel sound 4 (NS-4) = 250-4500 Hz. Modulation frequencies were either kept at 3 Hz (NS-1), 10 Hz (NS-2), 0.5 Hz (NS-3) or 6 Hz (NS-4) [file f1000research-2-1396-s0000.tgz]

Archive with 8 entries (8 files):
- Chel.wav
- Doot.wav
- NS_1.wav
- NS_3.wav
- NS_4.wav
- NS_2.wav
- Shoap.wav
- Jat.wav
