# Supplementary material for: Verbal and novel multisensory associative learning in adults
Source: F1000Res. 2013 May 28;2:34. Originally published 2013 Feb 7. [Version 2] doi: 10.12688/f1000research.2-34.v2 (PMC3907154; doi:10.12688/f1000research.2-34.v2)
Supplement: Experiment 1 raw data — Accuracy and motor reaction times (MRT) data for all participants on novel-AV (“AV”), shape-VV (“VV”), and verbal-AV (“Vver”) learning tasks. The values in each column denote: Stimulus type: 1-4 = target; 5-16 = non-target Response/Expected response: 1 = press; 0 = no press Accuracy: 0 = correct; 1 = incorrect [file f1000research-2-1396-s0001.tgz]

Archive with 1 entries (1 files):
- Fifer_Experiment_1_raw_data.xls
