# Supplementary material for: Verbal and novel multisensory associative learning in adults
Source: F1000Res. 2013 May 28;2:34. Originally published 2013 Feb 7. [Version 2] doi: 10.12688/f1000research.2-34.v2 (PMC3907154; doi:10.12688/f1000research.2-34.v2)
Supplement: Experiment 1 raw data — Accuracy and motor reaction times (MRT) data for all participants on novel-AV (“AV”), shape-VV (“VV”), and verbal-AV (“Vver”) learning tasks. The values in each column denote: Stimulus type: 1-4 = target; 5-16 = non-target Response/Expected response: 1 = press; 0 = no press Accuracy: 0 = correct; 1 = incorrect [file f1000research-2-1396-s0001.tgz › Fifer_Experiment_1_raw_data.xls]

## Sheet: Adult_01 (AV)
Trial #	Stimulus type	Response	Expected Response	MRT (ms)	Accuracy
1	3	1	1	998.482	0
2	4	1	1	1064.96	0
3	9	0	0	0	0
4	15	1	0	1146.96	1
5	5	1	0	1346.52	1
6	4	1	1	2176.33	0
7	7	0	0	0	0
8	2	1	1	1275.58	0
9	14	0	0	0	0
10	2	1	1	1713.89	0
11	12	0	0	0	0
12	4	1	1	1333.41	0
13	6	1	0	1163.88	1
14	3	1	1	1225.2	0
15	13	0	0	0	0
16	2	1	1	2062.38	0
17	1	1	1	1531.17	0
18	10	0	0	0	0
19	1	0	1	0	1
20	4	1	1	1867.08	0
21	11	1	0	1657.65	1
22	16	1	0	2613.49	1
23	8	1	0	1140.2	1
24	3	1	1	1983.45	0
25	15	1	0	1383.63	1
26	1	1	1	2336.93	0
27	10	1	0	1896.49	1
28	2	1	1	1106.86	0
29	3	1	1	2720.97	0
30	13	1	0	1869.46	1
31	9	1	0	1902.1	1
32	1	1	1	1263.45	0
33	4	1	1	1075.81	0
34	1	1	1	1278.44	0
35	12	1	0	2062.87	1
36	14	0	0	0	0
37	1	1	1	2141.39	0
38	8	0	0	0	0
39	7	0	0	0	0
40	1	1	1	1974.07	0
41	2	1	1	1482.63	0
42	3	1	1	1574.63	0
43	6	0	0	0	0
44	3	1	1	1732.03	0
45	4	1	1	1818.09	0
46	2	1	1	1708.44	0
47	16	0	0	0	0
48	11	1	0	1516.01	1
49	3	0	1	0	1
50	4	1	1	1879.16	0
51	9	1	0	2525.59	1
52	15	0	0	0	0
53	5	1	0	1776.35	1
54	1	1	1	1235.76	0
55	7	0	0	0	0
56	2	0	1	0	1
57	14	1	0	1206.27	1
58	10	1	0	1680.42	1
59	12	1	0	1145.53	1
60	4	1	1	1365.4	0
61	6	1	0	2338.98	1
62	3	1	1	1801.99	0
63	13	1	0	2194.19	1
64	2	0	1	0	1
65	1	1	1	1147.21	0
66	10	0	0	0	0
67	2	0	1	0	1
68	4	1	1	1467.35	0
69	11	1	0	1251.57	1
70	16	0	0	0	0
71	8	0	0	0	0
72	3	1	1	1322.07	0
73	15	1	0	1640.94	1
74	1	1	1	1369.83	0
75	10	0	0	0	0
76	2	1	1	2067.66	0
77	3	1	1	1160.4	0
78	13	1	0	1408.74	1
79	9	1	0	1758.13	1
80	16	1	0	1216.51	1
81	4	1	1	1432.58	0
82	1	1	1	2122.06	0
83	12	1	0	1075.53	1
84	14	0	0	0	0
85	5	1	0	2440.07	1
86	8	0	0	0	0
87	7	1	0	1913.2	1
88	1	1	1	1286.92	0
89	2	0	1	0	1
90	3	1	1	1224.83	0
91	6	0	0	0	0
92	3	0	1	0	1
93	4	1	1	1287.25	0
94	2	1	1	1597.11	0
95	4	0	1	0	1
96	15	1	0	1423.4	1
97	1	1	1	1404.93	0
98	10	1	0	1374.33	1
99	2	0	1	0	1
100	3	1	1	1297.04	0
101	13	0	0	0	0
102	9	0	0	0	0
103	16	1	0	1632.42	1
104	4	1	1	1206.23	0
105	1	1	1	2006.43	0
106	12	1	0	2516.54	1
107	14	0	0	0	0
108	5	0	0	0	0
109	8	0	0	0	0
110	7	0	0	0	0
111	1	1	1	1333.21	0
112	2	0	1	0	1
113	3	1	1	1967.88	0
114	6	0	0	0	0
115	3	1	1	1359.22	0
116	4	1	1	1516.71	0
117	2	1	1	1412.67	0
118	4	0	1	0	1
119	11	1	0	2504.62	1
120	3	1	1	1236.21	0

## Sheet: Adult_01 (VV)
Trial #	Stimulus type	Response	Expected Response	MRT (ms)	Accuracy
1	3	1	1	1216.47	0
2	4	1	1	1235.48	0
3	9	0	0	0	0
4	15	0	0	0	0
5	5	0	0	0	0
6	4	1	1	1283.4	0
7	7	0	0	0	0
8	2	0	1	0	1
9	14	0	0	0	0
10	2	0	1	0	1
11	12	1	0	1713.6	1
12	4	1	1	997.458	0
13	6	1	0	1781.68	1
14	3	1	1	1518.88	0
15	13	0	0	0	0
16	2	0	1	0	1
17	1	0	1	0	1
18	10	0	0	0	0
19	1	1	1	1335.66	0
20	4	1	1	1191.16	0
21	11	0	0	0	1
22	16	0	0	0	0
23	8	1	0	1858.03	1
24	3	0	1	0	1
25	15	0	0	0	0
26	1	1	1	1384.65	0
27	10	1	0	1117.27	1
28	2	0	1	0	1
29	3	1	1	1815.63	0
30	13	0	0	0	0
31	9	0	0	0	0
32	1	1	1	1799.37	0
33	4	1	1	884.408	0
34	1	1	1	1267.83	0
35	12	1	0	1482.42	1
36	14	0	0	0	0
37	1	0	1	0	1
38	8	0	0	0	0
39	7	0	0	0	0
40	1	1	1	1711.55	0
41	2	0	1	0	1
42	3	1	1	1178.91	0
43	6	0	0	0	0
44	3	1	1	1558.53	0
45	4	1	1	2978.61	0
46	2	0	1	0	1
47	16	0	0	0	0
48	11	0	0	0	0
49	3	1	1	1533.21	0
50	4	1	1	989.798	0
51	9	0	0	0	0
52	15	0	0	0	0
53	5	0	0	0	0
54	1	1	1	1886.33	0
55	7	0	0	0	0
56	2	0	1	0	1
57	14	0	0	0	0
58	10	0	0	0	0
59	12	1	0	1684.97	1
60	4	1	1	1072.74	0
61	6	0	0	0	0
62	3	1	1	1323.34	0
63	13	0	0	0	0
64	2	0	1	0	1
65	1	1	1	1564.3	0
66	10	1	0	1735.56	1
67	2	1	1	2041.69	0
68	4	1	1	1054.88	0
69	11	0	0	0	0
70	16	0	0	0	0
71	8	0	0	0	0
72	3	1	1	1719.5	0
73	15	0	0	0	0
74	1	1	1	1662.07	0
75	10	0	0	0	0
76	2	0	1	0	1
77	3	1	1	1647.9	0
78	13	0	0	0	0
79	9	1	0	1592.03	1
80	16	0	0	0	0
81	4	1	1	946.627	0
82	1	1	1	1215.57	0
83	12	0	0	0	0
84	14	0	0	0	0
85	5	0	0	0	0
86	8	0	0	0	0
87	7	0	0	0	0
88	1	1	1	1143.85	0
89	2	0	1	0	1
90	3	1	1	1711.27	0
91	6	1	0	1737.89	1
92	3	1	1	2158.84	0
93	4	1	1	977.756	0
94	2	1	1	1456.37	0
95	4	1	1	1003.64	0
96	11	0	0	0	0
97	7	0	0	0	0
98	9	0	0	0	0
99	13	0	0	0	0
100	3	1	1	1567.29	0
101	2	1	1	1409.19	0
102	10	0	0	0	0
103	1	1	1	1226.87	0
104	15	0	0	0	0
105	3	1	1	1076.76	0
106	8	0	0	0	0
107	16	0	0	0	0
108	11	0	0	0	0
109	4	1	1	1134.96	0
110	1	1	1	1142.82	0
111	10	0	0	0	0
112	1	1	1	1145.73	0
113	2	1	1	1470.87	0
114	13	0	0	0	0
115	3	1	1	1319.32	0
116	6	0	0	0	0
117	4	1	1	1291.51	0
118	12	0	0	0	0
119	2	1	1	1759.35	0
120	14	0	0	0	0

## Sheet: Adult_01 (Vver)
Trial #	Stimulus type	Response	Expected Response	MRT (ms)	Accuracy
1	15	1	0	931.574	1
2	1	1	1	820.203	0
3	10	1	0	1070.51	1
4	2	1	1	2460.67	0
5	3	1	1	1127.22	0
6	13	0	0	0	0
7	9	1	0	1522.65	1
8	16	0	0	0	0
9	4	0	1	0	1
10	1	1	1	985.19	0
11	12	1	0	2094.02	1
12	14	0	0	0	0
13	5	0	0	0	0
14	8	1	0	1441.32	1
15	7	0	0	0	0
16	1	1	1	891.228	0
17	2	1	1	1842.91	0
18	3	1	1	1606.98	0
19	6	0	0	0	0
20	3	1	1	1394.03	0
21	4	1	1	1025.66	1
22	2	1	1	1126.83	0
23	4	1	1	1777.44	0
24	11	0	0	0	0
25	3	1	1	1149.58	0
26	4	1	1	991.232	0
27	9	0	0	0	0
28	15	0	0	0	0
29	5	0	0	0	0
30	1	1	1	1204.86	0
31	7	0	0	0	0
32	2	1	1	1584.58	0
33	14	0	0	0	0
34	2	1	1	1157.88	0
35	12	0	0	0	0
36	4	1	1	1021.19	0
37	6	0	0	0	0
38	3	1	1	1207.48	0
39	13	0	0	0	0
40	2	1	1	1334.23	0
41	1	1	1	1141.88	0
42	10	0	0	0	0
43	1	1	1	1141.96	0
44	4	1	1	1148.83	0
45	11	0	0	0	0
46	16	0	0	0	0
47	4	1	1	1140.86	0
48	3	1	1	1356.6	0
49	15	0	0	0	0
50	1	1	1	1026.46	0
51	10	0	0	0	0
52	2	1	1	1294.44	0
53	3	1	1	1305.33	0
54	13	0	0	0	0
55	9	0	0	0	0
56	16	0	0	0	0
57	4	1	1	1113.4	0
58	2	1	1	1288.54	0
59	12	0	0	0	0
60	3	1	1	1455.43	0
61	5	0	0	0	0
62	8	0	0	0	0
63	7	0	0	0	0
64	1	1	1	1017.12	0
65	2	1	1	1389.01	0
66	3	1	1	1011.02	0
67	6	0	0	0	0
68	10	0	0	0	0
69	4	1	1	963.297	0
70	2	1	1	981.012	0
71	4	1	1	992.461	0
72	11	0	0	0	0
73	3	1	1	952.934	0
74	4	1	1	981.545	0
75	9	1	0	2218.58	1
76	15	1	0	1935.32	1
77	5	0	0	0	0
78	1	1	1	835.604	0
79	7	0	0	0	0
80	2	1	1	1124.72	0
81	14	0	0	0	0
82	1	1	1	998.83	0
83	12	0	0	0	0
84	8	0	0	0	0
85	6	0	0	0	0
86	3	1	1	1263.78	0
87	13	0	0	0	0
88	2	1	1	1094.43	0
89	1	1	1	1056.05	0
90	10	0	0	0	0
91	1	1	1	996.782	0
92	4	1	1	1105.65	0
93	11	0	0	0	0
94	16	0	0	0	0
95	8	0	0	0	0
96	3	1	1	1198.39	0
97	15	1	0	1374.33	1
98	1	1	1	1210.1	0
99	10	1	0	2344.71	1
100	2	1	1	1698.98	0
101	3	1	1	973.763	0
102	13	0	0	0	0
103	9	0	0	0	0
104	16	0	0	0	0
105	4	1	1	868.843	0
106	1	1	1	971.571	0
107	12	0	0	0	0
108	14	0	0	0	0
109	5	0	0	0	0
110	8	0	0	0	0
111	7	0	0	0	0
112	1	1	1	750.264	0
113	2	1	1	1334.42	0
114	3	1	1	1055.81	0
115	6	0	0	0	0
116	3	1	1	1178.66	0
117	4	1	1	1132.4	0
118	2	1	1	1189.07	0
119	4	1	1	1190.03	0
120	11	0	0	0	0

## Sheet: Adult_02 (AV)
Trial #	Stimulus type	Response	Expected Response	MRT (ms)	Accuracy
1	3	0	1	0	1
2	4	1	1	968.745	0
3	9	1	0	1131.93	1
4	15	0	0	0	0
5	5	1	0	897.147	1
6	4	0	1	0	1
7	7	0	0	0	0
8	2	1	1	1025.15	0
9	14	0	0	0	0
10	2	1	1	968.827	0
11	12	0	0	0	0
12	4	1	1	873.103	0
13	6	1	0	868.557	1
14	3	1	1	1242.89	0
15	13	0	0	0	0
16	2	1	1	705.618	0
17	1	1	1	861.225	0
18	10	0	0	0	0
19	1	0	1	0	1
20	4	1	1	973.087	0
21	11	1	0	1340.62	1
22	16	0	0	0	0
23	8	0	0	0	0
24	3	1	1	1416.56	0
25	15	0	0	0	0
26	1	1	1	1012.45	0
27	10	0	0	0	0
28	2	1	1	1061.19	0
29	3	1	1	1925	0
30	13	1	0	2578.84	1
31	9	0	0	0	0
32	1	1	1	965.427	0
33	4	1	1	2522.64	0
34	1	1	1	832.758	0
35	12	1	0	1018.47	1
36	14	0	0	0	0
37	1	0	1	0	1
38	8	0	0	0	0
39	7	1	0	1015.85	1
40	1	1	1	1046.2	0
41	2	0	1	0	1
42	3	1	1	805.396	0
43	6	0	0	0	0
44	3	1	1	1520.72	0
45	4	1	1	1849.14	0
46	2	1	1	1255.59	0
47	16	0	0	0	0
48	11	0	0	0	0
49	3	1	1	857.293	0
50	4	1	1	1096.29	0
51	9	1	0	922.624	1
52	15	0	0	0	0
53	5	0	0	0	0
54	1	1	1	866.55	0
55	7	0	0	0	0
56	2	1	1	1100.35	0
57	14	1	0	1801.83	1
58	10	0	0	0	0
59	12	0	0	0	0
60	4	1	1	1869.91	0
61	6	0	0	0	0
62	3	1	1	886.251	0
63	13	0	0	0	0
64	2	1	1	2371.5	0
65	1	1	1	1095.52	0
66	10	0	0	0	0
67	2	1	1	891.29	0
68	4	1	1	1186.41	0
69	11	0	0	0	0
70	16	0	0	0	0
71	8	0	0	0	0
72	3	1	1	1263	0
73	15	0	0	0	0
74	1	1	1	928.276	0
75	10	0	0	0	0
76	2	1	1	910.705	0
77	3	1	1	893.829	0
78	13	0	0	0	0
79	9	0	0	0	0
80	16	0	0	0	0
81	4	1	1	991.887	0
82	1	1	1	861.512	0
83	12	0	0	0	0
84	14	0	0	0	0
85	5	0	0	0	0
86	8	0	0	0	0
87	7	0	0	0	0
88	1	1	1	1118.29	0
89	2	1	1	2460.3	0
90	3	1	1	880.394	0
91	6	0	0	0	0
92	3	1	1	904.929	0
93	4	1	1	962.478	0
94	2	1	1	883.548	0
95	4	1	1	997.622	0
96	11	0	0	0	0
97	7	0	0	0	0
98	9	0	0	0	0
99	13	0	0	0	0
100	3	1	1	838.738	0
101	2	1	1	1828.09	0
102	10	0	0	0	0
103	1	1	1	731.832	0
104	15	0	0	0	0
105	3	1	1	585.277	0
106	8	0	0	0	0
107	16	0	0	0	0
108	11	0	0	0	0
109	4	1	1	794.214	0
110	1	1	1	785.818	0
111	10	1	0	2209.01	1
112	1	1	1	1087.12	0
113	2	1	1	1445.52	0
114	13	0	0	0	0
115	3	1	1	786.719	0
116	6	0	0	0	0
117	4	1	1	658.842	0
118	12	0	0	0	0
119	2	1	1	609.362	0
120	14	0	0	0	0

## Sheet: Adult_02 (VV).csv
Trial #	Stimulus type	Response	Expected Response	MRT (ms)	Accuracy
1	3	0	1	0	1
2	4	1	1	773.12	0
3	9	1	0	1584.87	1
4	15	0	0	0	0
5	5	1	0	679.403	1
6	4	1	1	638.689	0
7	7	0	0	0	0
8	2	1	1	572.539	0
9	14	1	0	698.9	1
10	2	1	1	699.761	0
11	12	0	0	0	0
12	4	0	1	0	1
13	6	1	0	1063.28	1
14	3	0	1	0	1
15	13	1	0	616.898	1
16	2	1	1	685.629	0
17	1	1	1	673.137	0
18	10	0	0	0	0
19	1	0	1	0	1
20	4	1	1	1018.88	0
21	11	0	0	0	1
22	16	1	0	1524.69	1
23	8	0	0	0	0
24	3	1	1	1214.67	0
25	15	0	0	0	0
26	1	0	1	0	1
27	10	0	0	0	0
28	2	1	1	809.861	0
29	3	1	1	1375.56	0
30	13	0	0	0	0
31	9	0	0	0	0
32	1	1	1	1129.51	0
33	4	0	1	0	1
34	1	1	1	1673.54	0
35	12	0	0	0	0
36	14	0	0	0	0
37	1	1	1	1051.44	0
38	8	0	0	0	0
39	7	0	0	0	0
40	1	1	1	933.56	0
41	2	1	1	710.083	0
42	3	1	1	1014.29	0
43	6	0	0	0	0
44	3	1	1	1049.31	0
45	4	1	1	1516.18	0
46	2	1	1	709.099	0
47	16	1	0	1278.85	1
48	11	1	0	2441.22	1
49	3	1	1	1163.02	0
50	4	1	1	1365.03	0
51	9	0	0	0	0
52	15	0	0	0	0
53	5	1	0	1078.48	1
54	1	1	1	1576.92	0
55	7	0	0	0	0
56	2	1	1	736.297	0
57	14	0	0	0	0
58	10	0	0	0	0
59	12	0	0	0	0
60	4	1	1	1167.4	0
61	6	0	0	0	0
62	3	1	1	1196.93	0
63	13	0	0	0	0
64	2	1	1	706.355	0
65	1	1	1	1358.77	0
66	10	0	0	0	0
67	2	1	1	598.548	0
68	4	1	1	1041.41	0
69	11	0	0	0	0
70	16	0	0	0	0
71	8	0	0	0	0
72	3	1	1	964.649	0
73	15	0	0	0	0
74	1	1	1	973.988	0
75	10	0	0	0	0
76	2	1	1	694.763	0
77	3	1	1	1757.59	0
78	13	0	0	0	0
79	9	0	0	0	0
80	16	1	0	913.08	1
81	4	1	1	1268	0
82	1	1	1	1318.46	0
83	12	0	0	0	0
84	14	0	0	0	0
85	5	1	0	872.735	1
86	8	0	0	0	0
87	7	0	0	0	0
88	1	1	1	1042.51	0
89	2	1	1	812.728	0
90	3	1	1	1152.61	0
91	6	0	0	0	0
92	3	1	1	1091.17	0
93	4	1	1	1288.64	0
94	2	1	1	783.524	0
95	4	1	1	1440.03	0
96	11	0	0	0	0
97	7	0	0	0	0
98	9	0	0	0	0
99	13	0	0	0	0
100	3	1	1	947.241	0
101	2	1	1	738.14	0
102	10	0	0	0	0
103	1	1	1	1099.69	0
104	15	0	0	0	0
105	3	1	1	1609.4	0
106	8	0	0	0	0
107	16	0	0	0	0
108	11	0	0	0	0
109	4	1	1	1247.03	0
110	1	1	1	1210.37	0
111	10	0	0	0	0
112	1	1	1	1292.33	0
113	2	1	1	780.984	0
114	13	0	0	0	0
115	3	1	1	1020.27	0
116	6	0	0	0	0
117	4	1	1	1140.65	0
118	12	0	0	0	0
119	2	1	1	878.551	0
120	14	0	0	0	0

## Sheet: Adult_02 (Vver).csv
Trial #	Stimulus type	Response	Expected Response	MRT (ms)	Accuracy
1	3	0	1	0	1
2	4	0	1	0	1
3	9	1	0	1370.58	1
4	15	0	0	0	0
5	5	1	0	1025.8	1
6	4	1	1	814.408	0
7	7	0	0	0	0
8	2	0	1	0	1
9	14	0	0	0	0
10	2	1	1	856.515	0
11	12	0	0	0	0
12	4	1	1	729.334	0
13	6	1	0	994.55	1
14	3	1	1	1808.92	0
15	13	0	0	0	0
16	2	1	1	783.053	0
17	1	1	1	796.549	0
18	10	0	0	0	0
19	1	1	1	711.127	0
20	4	1	1	614.584	0
21	11	0	0	0	1
22	16	0	0	0	0
23	8	0	0	0	0
24	3	1	1	1063.03	0
25	15	0	0	0	0
26	1	1	1	768.123	0
27	10	0	0	0	0
28	2	1	1	1331.73	0
29	3	1	1	733.921	0
30	13	0	0	0	0
31	9	0	0	0	0
32	1	1	1	610.918	0
33	4	1	1	733.102	0
34	1	1	1	636.907	0
35	12	0	0	0	0
36	14	0	0	0	0
37	1	1	1	624.476	0
38	8	0	0	0	0
39	7	0	0	0	0
40	1	1	1	653.517	0
41	2	1	1	728.371	0
42	3	1	1	907.264	0
43	6	0	0	0	0
44	3	1	1	998.4	0
45	4	1	1	666.706	0
46	2	1	1	684.032	0
47	16	0	0	0	0
48	11	0	0	0	0
49	3	1	1	782.991	0
50	4	1	1	579.42	0
51	9	0	0	0	0
52	15	0	0	0	0
53	5	0	0	0	0
54	1	1	1	771.318	0
55	7	0	0	0	0
56	2	1	1	842.813	0
57	14	0	0	0	0
58	10	0	0	0	0
59	12	0	0	0	0
60	4	1	1	767.406	0
61	6	0	0	0	0
62	3	1	1	808.264	0
63	13	0	0	0	0
64	2	1	1	792.023	0
65	1	1	1	911.442	0
66	10	0	0	0	0
67	2	1	1	938.004	0
68	4	1	1	699.474	0
69	11	0	0	0	0
70	16	0	0	0	0
71	8	0	0	0	0
72	3	1	1	856.453	0
73	15	0	0	0	0
74	1	1	1	574.505	0
75	10	0	0	0	0
76	2	1	1	778.342	0
77	3	1	1	666.993	0
78	13	0	0	0	0
79	9	0	0	0	0
80	16	0	0	0	0
81	4	1	1	684.032	0
82	1	1	1	610.57	0
83	12	0	0	0	0
84	14	0	0	0	0
85	5	0	0	0	0
86	8	0	0	0	0
87	7	0	0	0	0
88	1	1	1	592.548	0
89	2	1	1	893.378	0
90	3	1	1	709.673	0
91	6	0	0	0	0
92	3	1	1	884.408	0
93	4	1	1	703.631	0
94	2	1	1	980.951	0
95	4	1	1	641.106	0
96	11	0	0	0	0
97	7	0	0	0	0
98	9	0	0	0	0
99	13	0	0	0	0
100	3	1	1	1292.84	0
101	2	1	1	635.576	0
102	10	0	0	0	0
103	1	1	1	541.491	0
104	15	0	0	0	0
105	3	1	1	666.808	0
106	8	0	0	0	0
107	16	0	0	0	0
108	11	0	0	0	0
109	4	1	1	721.961	0
110	1	1	1	583.823	0
111	10	0	0	0	0
112	1	1	1	627.384	0
113	2	1	1	713.052	0
114	13	0	0	0	0
115	3	1	1	644.813	0
116	6	0	0	0	0
117	4	1	1	753.07	0
118	12	0	0	0	0
119	2	1	1	1037.54	0
120	14	0	0	0	0

## Sheet: Adult_03 (AV)
Trial #	Stimulus type	Response	Expected Response	MRT (ms)	Accuracy
1	15	1	0	931.676	1
2	1	1	1	826.614	0
3	10	1	0	800.154	1
4	2	1	1	1052.84	0
5	3	1	1	784.015	0
6	13	1	0	826.982	1
7	9	0	0	0	0
8	16	0	0	0	0
9	4	1	1	547.717	0
10	1	1	1	900.751	0
11	12	1	0	1187.23	1
12	14	0	0	0	0
13	5	1	0	815.759	1
14	8	1	0	2557.21	1
15	7	0	0	0	0
16	1	1	1	992.338	0
17	2	1	1	896.901	0
18	3	1	1	1353.15	0
19	6	0	0	0	0
20	3	1	1	1438.64	0
21	4	1	1	792.576	1
22	2	1	1	1410.21	0
23	4	1	1	862.044	0
24	11	0	0	0	0
25	3	1	1	1032.52	0
26	4	1	1	997.949	0
27	9	0	0	0	0
28	15	0	0	0	0
29	5	1	0	1417.71	1
30	1	1	1	2463.38	0
31	7	0	0	0	0
32	2	1	1	1207.42	0
33	14	0	0	0	0
34	2	1	1	863.723	0
35	12	0	0	0	0
36	4	1	1	693.453	0
37	6	0	0	0	0
38	3	1	1	859.423	0
39	13	0	0	0	0
40	2	1	1	1148.68	0
41	1	1	1	1033.75	0
42	10	0	0	0	0
43	1	1	1	1511.06	0
44	4	1	1	873.185	0
45	11	0	0	0	0
46	16	0	0	0	0
47	4	1	1	915.702	0
48	3	1	1	926.515	0
49	15	0	0	0	0
50	1	1	1	1287.7	0
51	10	0	0	0	0
52	2	1	1	1177.15	0
53	3	1	1	932.127	0
54	13	0	0	0	0
55	9	0	0	0	0
56	16	0	0	0	0
57	4	1	1	861.307	0
58	2	1	1	1663.02	0
59	12	0	0	0	0
60	3	1	1	1081.06	0
61	5	1	0	1964.2	1
62	8	1	0	1097.44	1
63	7	0	0	0	0
64	1	1	1	1961.25	0
65	2	1	1	1474.27	0
66	3	1	1	723.026	0
67	6	0	0	0	0
68	10	0	0	0	0
69	4	1	1	867.123	0
70	2	1	1	1228.84	0
71	4	1	1	1043.17	0
72	11	0	0	0	0
73	3	1	1	988.365	0
74	4	1	1	986.194	0
75	9	0	0	0	0
76	15	0	0	0	0
77	5	1	0	671.867	1
78	1	1	1	1054.15	0
79	7	0	0	0	0
80	2	1	1	1792.86	0
81	14	0	0	0	0
82	1	1	1	1252.72	0
83	12	0	0	0	0
84	8	0	0	0	0
85	6	0	0	0	0
86	3	1	1	913.531	0
87	13	0	0	0	0
88	2	1	1	2052.55	0
89	1	1	1	1012.45	0
90	10	0	0	0	0
91	1	1	1	1381.7	0
92	4	1	1	873.8	0
93	11	0	0	0	0
94	16	0	0	0	0
95	8	1	0	2085.15	1
96	3	1	1	735.805	0
97	2	1	1	1679.36	0
98	7	0	0	0	0
99	1	1	1	877.486	0
100	5	1	0	1516.01	1
101	15	0	0	0	0
102	9	0	0	0	0
103	4	1	1	894.771	0
104	3	1	1	898.294	0
105	11	0	0	0	0
106	4	1	1	859.095	0
107	2	1	1	1711.92	0
108	4	1	1	921.723	0
109	3	1	1	874.004	0
110	6	0	0	0	0
111	3	1	1	881.746	0
112	2	1	1	1610.26	0
113	1	1	1	986.153	0
114	7	0	0	0	0
115	8	1	0	1639.14	1
116	5	0	0	0	0
117	14	0	0	0	0
118	12	0	0	0	0
119	1	1	1	1258.29	0
120	4	1	1	985.211	0

## Sheet: Adult_03 (VV)
Trial #	Stimulus type	Response	Expected Response	MRT (ms)	Accuracy
1	15	1	0	1404.44	1
2	1	1	1	606.29	0
3	10	1	0	712.417	1
4	2	1	1	985.907	0
5	3	1	1	1171.37	0
6	13	0	0	0	0
7	9	1	0	1661.75	1
8	16	0	0	0	0
9	4	1	1	1287.17	0
10	1	1	1	1530.59	0
11	12	0	0	0	0
12	14	0	0	0	0
13	5	1	0	1098.71	1
14	8	0	0	0	0
15	7	1	0	1408.86	1
16	1	1	1	1118.78	0
17	2	1	1	1117.27	0
18	3	1	1	1664.25	0
19	6	0	0	0	0
20	3	1	1	1426.8	0
21	4	1	1	2369.49	1
22	2	1	1	950.108	0
23	4	1	1	2310.64	0
24	11	1	0	1042.43	1
25	3	1	1	744.98	0
26	4	1	1	1065.62	0
27	9	1	0	1932.25	1
28	15	1	0	977.142	1
29	5	1	0	1327.27	1
30	1	1	1	801.259	0
31	7	1	0	977.51	1
32	2	1	1	1422.05	0
33	14	1	0	1102.52	1
34	2	1	1	782.582	0
35	12	0	0	0	0
36	4	1	1	978.944	0
37	6	0	0	0	0
38	3	1	1	570.9	0
39	13	0	0	0	0
40	2	1	1	906.895	0
41	1	1	1	1503.93	0
42	10	0	0	0	0
43	1	1	1	965.059	0
44	4	1	1	1752.64	0
45	11	0	0	0	0
46	16	0	0	0	0
47	4	1	1	1018.43	0
48	3	1	1	878.715	0
49	15	0	0	0	0
50	1	1	1	984.555	0
51	10	0	0	0	0
52	2	1	1	571.638	0
53	3	1	1	766.362	0
54	13	0	0	0	0
55	9	0	0	0	0
56	16	0	0	0	0
57	4	1	1	1153.43	0
58	2	1	1	930.488	0
59	12	0	0	0	0
60	3	1	1	728.31	0
61	5	0	0	0	0
62	8	0	0	0	0
63	7	1	0	941.302	1
64	1	1	1	774.554	0
65	2	1	1	973.21	0
66	3	1	1	1098.92	0
67	6	0	0	0	0
68	10	0	0	0	0
69	4	1	1	1657.32	0
70	2	1	1	948.552	0
71	4	0	1	0	1
72	11	0	0	0	0
73	3	1	1	887.316	0
74	4	1	1	956.457	0
75	9	0	0	0	0
76	15	0	0	0	0
77	5	0	0	0	0
78	1	1	1	1007.25	0
79	7	1	0	1232.16	1
80	2	1	1	897.024	0
81	14	1	0	1466.45	1
82	1	1	1	1134.31	0
83	12	0	0	0	0
84	8	0	0	0	0
85	6	0	0	0	0
86	3	1	1	1467.31	0
87	13	0	0	0	0
88	2	1	1	886.62	0
89	1	1	1	938.189	0
90	10	0	0	0	0
91	1	1	1	1641.72	0
92	4	1	1	879.247	0
93	11	0	0	0	0
94	16	0	0	0	0
95	8	0	0	0	0
96	3	1	1	881.951	0
97	2	1	1	1192.96	0
98	7	1	0	1743.13	1
99	1	1	1	701.399	0
100	5	0	0	0	0
101	15	0	0	0	0
102	9	0	0	0	0
103	4	1	1	1082.98	0
104	3	1	1	1310.52	0
105	11	0	0	0	0
106	4	1	1	1511.87	0
107	2	1	1	1319.12	0
108	4	1	1	1750.02	0
109	3	0	1	0	1
110	6	0	0	0	0
111	3	1	1	815.227	0
112	2	1	1	1303.22	0
113	1	1	1	1104.4	0
114	7	1	0	1279.47	1
115	8	0	0	0	0
116	5	0	0	0	0
117	14	0	0	0	0
118	12	0	0	0	0
119	1	1	1	1187.84	0
120	4	1	1	906.609	0

## Sheet: Adult_03 (Vver).csv
Trial #	Stimulus type	Response	Expected Response	MRT (ms)	Accuracy
1	15	1	0	762.634	1
2	1	1	1	664.412	0
3	10	1	0	976.957	1
4	2	1	1	538.44	0
5	3	1	1	666.665	0
6	13	0	0	0	0
7	9	1	0	635.617	1
8	16	1	0	692.388	1
9	4	1	1	774.123	0
10	1	1	1	2281.9	0
11	12	1	0	808.038	1
12	14	1	0	1148.76	1
13	5	1	0	1574.28	1
14	8	0	0	0	0
15	7	1	0	741.519	1
16	1	1	1	1799.82	0
17	2	1	1	2013.65	0
18	3	1	1	776.95	0
19	6	0	0	0	0
20	3	1	1	1951.87	0
21	4	1	1	925.921	1
22	2	1	1	889.405	0
23	4	1	1	1360.36	0
24	11	0	0	0	0
25	3	1	1	1655.28	0
26	4	1	1	789.688	0
27	9	0	0	0	0
28	15	0	0	0	0
29	5	0	0	0	0
30	1	1	1	1181.86	0
31	7	0	0	0	0
32	2	1	1	868.843	0
33	14	0	0	0	0
34	2	1	1	772.198	0
35	12	0	0	0	0
36	4	1	1	920.289	0
37	6	1	0	1050.58	1
38	3	1	1	1155.09	0
39	13	0	0	0	0
40	2	1	1	689.766	0
41	1	1	1	889.672	0
42	10	0	0	0	0
43	1	1	1	764.846	0
44	4	1	1	801.628	0
45	11	1	0	1558.61	1
46	16	0	0	0	0
47	4	1	1	780.534	0
48	3	1	1	1486.36	0
49	15	0	0	0	0
50	1	1	1	659.886	0
51	10	0	0	0	0
52	2	1	1	466.207	0
53	3	1	1	1662.05	0
54	13	1	0	1984.7	1
55	9	0	0	0	0
56	16	0	0	0	0
57	4	1	1	736.706	0
58	2	1	1	640.983	0
59	12	0	0	0	0
60	3	1	1	1553.65	0
61	5	0	0	0	0
62	8	1	0	426.209	1
63	7	0	0	0	0
64	1	1	1	576.655	0
65	2	1	1	1352.03	0
66	3	1	1	1392.76	0
67	6	0	0	0	0
68	10	0	0	0	0
69	4	1	1	502.538	0
70	2	1	1	788.664	0
71	4	1	1	659.558	0
72	11	0	0	0	0
73	3	1	1	1782.6	0
74	4	1	1	641.577	0
75	9	0	0	0	0
76	15	0	0	0	0
77	5	0	0	0	0
78	1	1	1	1764.39	0
79	7	0	0	0	0
80	2	1	1	694.702	0
81	14	0	0	0	0
82	1	1	1	1340.64	0
83	12	0	0	0	0
84	8	0	0	0	0
85	6	0	0	0	0
86	3	1	1	579.215	0
87	13	0	0	0	0
88	2	1	1	688.21	0
89	1	1	1	1011.51	0
90	10	0	0	0	0
91	1	1	1	996.639	0
92	4	1	1	790.385	0
93	11	0	0	0	0
94	16	0	0	0	0
95	8	0	0	0	0
96	3	1	1	1871.32	0
97	2	1	1	741.11	0
98	7	0	0	0	0
99	1	1	1	946.872	0
100	5	0	0	0	0
101	15	0	0	0	0
102	9	0	0	0	0
103	4	1	1	622.633	0
104	3	1	1	1041.86	0
105	11	0	0	0	0
106	4	1	1	623.268	0
107	2	1	1	735.519	0
108	4	1	1	700.948	0
109	3	1	1	2023.79	0
110	6	0	0	0	0
111	3	1	1	1410.03	0
112	2	1	1	599.081	0
113	1	1	1	683.213	0
114	7	0	0	0	0
115	8	0	0	0	0
116	5	0	0	0	0
117	14	0	0	0	0
118	12	0	0	0	0
119	1	0	1	0	1
120	4	1	1	668.57	0

## Sheet: Adult_04 (AV)
Trial #	Stimulus type	Response	Expected Response	MRT (ms)	Accuracy
1	3	0	1	0	1
2	4	0	1	0	1
3	9	0	0	0	0
4	15	0	0	0	0
5	5	1	0	1165.19	1
6	4	1	1	1106.21	0
7	7	0	0	0	0
8	2	1	1	1024.45	0
9	14	1	0	1708.2	1
10	2	0	1	0	1
11	12	0	0	0	0
12	4	1	1	985.006	0
13	6	0	0	0	0
14	3	1	1	1047.43	0
15	13	0	0	0	0
16	2	0	1	0	1
17	1	1	1	1742.11	0
18	10	0	0	0	0
19	1	1	1	1490.66	0
20	4	1	1	1179.32	0
21	11	0	0	0	1
22	16	0	0	0	0
23	8	1	0	1527.36	1
24	3	1	1	875.766	0
25	15	1	0	1572.17	1
26	1	0	1	0	1
27	10	0	0	0	0
28	2	1	1	1296.83	0
29	3	1	1	873.431	0
30	13	0	0	0	0
31	9	0	0	0	0
32	1	1	1	1780.78	0
33	4	1	1	1364.66	0
34	1	1	1	1252.97	0
35	12	1	0	1579.46	1
36	14	1	0	1594.37	1
37	1	1	1	1090.03	0
38	8	0	0	0	0
39	7	1	0	1929.17	1
40	1	1	1	958.464	0
41	2	1	1	1987.99	0
42	3	1	1	908.452	0
43	6	0	0	0	0
44	3	1	1	950.477	0
45	4	1	1	1593.47	0
46	2	1	1	1763.08	0
47	16	0	0	0	0
48	11	0	0	0	0
49	3	1	1	1067.46	0
50	4	1	1	1362.33	0
51	9	0	0	0	0
52	15	1	0	1545.22	1
53	5	1	0	887.931	1
54	1	0	1	0	1
55	7	0	0	0	0
56	2	1	1	2220.61	0
57	14	0	0	0	0
58	10	1	0	1652.57	1
59	12	0	0	0	0
60	4	1	1	1801.38	0
61	6	0	0	0	0
62	3	1	1	899.523	0
63	13	0	0	0	0
64	2	1	1	1394.32	0
65	1	1	1	1309.7	0
66	10	0	0	0	0
67	2	1	1	950.108	0
68	4	1	1	926.228	0
69	11	0	0	0	0
70	16	0	0	0	0
71	8	0	0	0	0
72	3	1	1	885.924	0
73	15	1	0	1367.94	1
74	1	1	1	1423.48	0
75	10	0	0	0	0
76	2	1	1	1826.12	0
77	3	1	1	869.376	0
78	13	0	0	0	0
79	9	0	0	0	0
80	16	0	0	0	0
81	4	0	1	0	1
82	1	1	1	897.556	0
83	12	0	0	0	0
84	14	0	0	0	0
85	5	0	0	0	0
86	8	1	0	1073.19	1
87	7	0	0	0	0
88	1	1	1	992.092	0
89	2	0	1	0	1
90	3	1	1	847.913	0
91	6	0	0	0	0
92	3	1	1	944.701	0
93	4	1	1	806.42	0
94	2	1	1	931.717	0
95	4	1	1	1704.8	0
96	11	0	0	0	0
97	7	0	0	0	0
98	9	0	0	0	0
99	13	0	0	0	0
100	3	1	1	868.311	0
101	2	1	1	2187.3	0
102	10	0	0	0	0
103	1	1	1	871.834	0
104	15	1	0	1977.02	1
105	3	1	1	699.802	0
106	8	0	0	0	0
107	16	0	0	0	0
108	11	0	0	0	0
109	4	1	1	1347.62	0
110	1	1	1	2822.47	0
111	10	0	0	0	0
112	1	1	1	1042.27	0
113	2	1	1	2880.27	0
114	13	0	0	0	0
115	3	1	1	888.381	0
116	6	0	0	0	0
117	4	0	1	0	1
118	12	0	0	0	0
119	2	1	1	857.006	0
120	14	1	0	2371.58	1

[truncated: 50 more sheets: Adult_04 (VV), Adult_04 (Vver), Adult_05 (AV), Adult_05 (VV), Adult_05 (Vver), Adult_06 (AV), Adult_06 (VV), Adult_06 (Vver), Adult_07 (AV), Adult_07 (VV), Adult_07 (Vver), Adult_08 (AV), Adult_08 (VV), Adult_08 (Vver), Adult_09 (AV), Adult_09 (VV), Adult_09 (Vver), Adult_10 (AV), Adult_10 (VV compiled), Adult_10 (Vver) …]
