# Supplementary material for: Verbal and novel multisensory associative learning in adults
Source: F1000Res. 2013 May 28;2:34. Originally published 2013 Feb 7. [Version 2] doi: 10.12688/f1000research.2-34.v2 (PMC3907154; doi:10.12688/f1000research.2-34.v2)
Supplement: Experiment 2 raw data — Accuracy and motor reaction times (MRT) data for all participants on Novel-A (“NovelSounds”), Verbal-A (“VerbalSounds”), Shape-V (“RedShapes”), and three black shapes (BS) (LineSet1, 2, and 3) discrimination tasks. The values in each column denote: Stimulus type: 1 = target; 2, 3, 4 = non-target User Response: 1 = respond target; 2 = respond non-target; 999 = invalid response (both buttons pressed in response to the stimuli) Accuracy: 1 = correct; 0 = incorrect [file f1000research-2-1396-s0002.tgz]

Archive with 1 entries (1 files):
- Fifer_Experiment_2_raw_data.xls
