# Supplementary material for: Verbal and novel multisensory associative learning in adults
Source: F1000Res. 2013 May 28;2:34. Originally published 2013 Feb 7. [Version 2] doi: 10.12688/f1000research.2-34.v2 (PMC3907154; doi:10.12688/f1000research.2-34.v2)
Supplement: Experiment 2 raw data — Accuracy and motor reaction times (MRT) data for all participants on Novel-A (“NovelSounds”), Verbal-A (“VerbalSounds”), Shape-V (“RedShapes”), and three black shapes (BS) (LineSet1, 2, and 3) discrimination tasks. The values in each column denote: Stimulus type: 1 = target; 2, 3, 4 = non-target User Response: 1 = respond target; 2 = respond non-target; 999 = invalid response (both buttons pressed in response to the stimuli) Accuracy: 1 = correct; 0 = incorrect [file f1000research-2-1396-s0002.tgz › Fifer_Experiment_2_raw_data.xls]

## Sheet: d1_VerbalSounds
Trial Number	Stimulus Type	User Response	MRT (ms)	Accuracy
1	4	2	980	1
2	3	2	592	1
3	1	1	453	1
4	4	2	570	1
5	1	1	504	1
6	1	1	517	1
7	3	2	555	1
8	4	1	584	0
9	1	1	850	1
10	2	2	874	1
11	1	2	760	0
12	1	1	543	1
13	2	2	552	1
14	1	1	563	1
15	4	2	608	1
16	1	1	636	1
17	3	2	476	1
18	1	1	499	1
19	1	1	467	1
20	2	2	556	1
21	1	1	527	1
22	2	2	508	1
23	4	2	650	1
24	1	1	532	1
25	1	1	373	1
26	3	2	486	1
27	1	1	494	1
28	4	2	569	1
29	2	1	677	0
30	1	1	767	1
31	4	2	1127	1
32	1	1	897	1
33	3	2	755	1
34	1	1	859	1
35	3	2	491	1
36	1	1	541	1
37	2	2	512	1
38	4	2	701	1
39	1	1	616	1
40	3	2	539	1
41	1	1	417	1
42	2	2	404	1
43	3	2	593	1
44	1	1	618	1
45	4	2	602	1
46	2	2	653	1
47	1	2	527	0
48	4	2	557	1
49	1	1	460	1
50	3	2	614	1
51	1	1	610	1
52	1	1	508	1
53	3	2	446	1
54	1	1	446	1
55	2	2	598	1
56	1	2	800	0
57	1	2	694	0
58	4	2	715	1
59	1	1	838	1
60	2	2	638	1
61	1	1	602	1
62	3	2	531	1
63	4	2	739	1
64	1	1	441	1
65	2	2	528	1
66	1	1	853	1
67	1	1	436	1
68	4	2	602	1
69	1	1	597	1
70	3	2	561	1
71	1	1	698	1
72	4	2	494	1
73	1	1	472	1
74	3	2	587	1
75	2	2	788	1
76	1	1	567	1
77	3	2	450	1
78	1	1	512	1
79	1	1	464	1
80	2	2	485	1

## Sheet: d1_NovelSounds
Trial Number	Stimulus Type	User Response	MRT (ms)	Accuracy
1	4	2	594	1
2	3	2	936	1
3	1	1	401	1
4	4	2	456	1
5	1	1	389	1
6	1	1	372	1
7	3	2	536	1
8	4	2	852	1
9	1	1	406	1
10	2	2	486	1
11	1	1	611	1
12	1	1	456	1
13	2	2	490	1
14	1	1	395	1
15	4	2	376	1
16	1	1	368	1
17	3	2	523	1
18	1	1	356	1
19	1	1	331	1
20	2	2	300	1
21	1	1	278	1
22	2	2	318	1
23	4	2	502	1
24	1	2	574	0
25	1	1	311	1
26	3	2	413	1
27	1	1	592	1
28	4	2	403	1
29	2	2	601	1
30	1	1	486	1
31	4	2	343	1
32	1	1	411	1
33	3	2	376	1
34	1	1	252	1
35	3	1	427	0
36	1	1	344	1
37	2	2	259	1
38	4	1	464	0
39	1	1	787	1
40	3	2	555	1
41	2	2	682	1
42	1	1	460	1
43	1	1	513	1
44	3	2	640	1
45	1	1	502	1
46	4	2	410	1
47	1	1	549	1
48	1	1	405	1
49	2	2	369	1
50	1	1	549	1
51	4	2	695	1
52	1	1	561	1
53	3	2	487	1
54	2	2	508	1
55	4	2	651	1
56	1	1	297	1
57	1	1	297	1
58	2	2	458	1
59	1	1	411	1
60	4	2	427	1
61	1	1	345	1
62	1	1	450	1
63	3	2	486	1
64	1	1	658	1
65	2	2	373	1
66	3	2	432	1
67	1	1	384	1
68	1	1	356	1
69	2	2	338	1
70	1	1	407	1
71	3	2	484	1
72	1	1	449	1
73	4	2	551	1
74	1	1	755	1
75	3	2	500	1
76	1	1	414	1
77	1	1	421	1
78	2	2	372	1
79	3	2	661	1
80	1	1	554	1

## Sheet: d1_RedShapes
Trial Number	Stimulus Type	User Response	MRT (ms)	Accuracy
1	4	2	635	1
2	3	2	701	1
3	1	1	590	1
4	4	2	425	1
5	1	1	422	1
6	1	1	416	1
7	3	2	464	1
8	4	2	462	1
9	1	1	464	1
10	2	2	553	1
11	1	2	509	0
12	1	1	374	1
13	2	2	434	1
14	1	1	377	1
15	4	2	412	1
16	1	1	508	1
17	3	2	552	1
18	1	2	384	0
19	1	2	335	0
20	2	2	592	1
21	1	1	510	1
22	2	2	454	1
23	4	2	578	1
24	1	1	397	1
25	1	1	484	1
26	3	2	454	1
27	1	1	504	1
28	4	2	359	1
29	2	2	455	1
30	1	1	342	1
31	4	2	394	1
32	1	1	415	1
33	3	2	326	1
34	1	1	367	1
35	3	2	333	1
36	1	1	331	1
37	2	2	569	1
38	4	1	289	0
39	1	1	385	1
40	3	2	329	1
41	4	2	607	1
42	1	1	495	1
43	3	2	454	1
44	2	2	470	1
45	4	2	479	1
46	1	1	331	1
47	1	1	461	1
48	2	2	493	1
49	1	2	388	0
50	4	2	410	1
51	1	1	323	1
52	1	1	475	1
53	3	2	429	1
54	1	1	350	1
55	2	2	521	1
56	3	2	512	1
57	1	1	350	1
58	1	1	290	1
59	2	2	395	1
60	1	1	451	1
61	3	2	467	1
62	1	1	580	1
63	4	2	589	1
64	1	1	436	1
65	3	2	531	1
66	1	2	389	0
67	1	1	475	1
68	2	2	436	1
69	3	2	508	1
70	1	1	423	1
71	4	2	405	1
72	1	1	414	1
73	1	1	450	1
74	4	2	399	1
75	1	1	339	1
76	2	2	444	1
77	1	1	430	1
78	3	2	483	1
79	1	1	290	1
80	2	2	569	1

## Sheet: d1_LineSet1
Trial Number	Stimulus Type	User Response	MRT (ms)	Accuracy
1	4	2	768	1
2	1	1	444	1
3	3	2	358	1
4	2	1	538	0
5	4	1	735	1
6	1	1	587	1
7	1	1	469	1
8	2	2	393	1
9	1	1	451	1
10	4	2	412	1
11	1	1	396	1
12	1	1	456	1
13	3	2	404	1
14	1	1	521	1
15	2	2	523	1
16	3	2	532	1
17	1	1	406	1
18	1	1	400	1
19	2	2	434	1
20	1	1	497	1
21	3	2	440	1
22	1	1	385	1
23	4	2	606	1
24	1	1	449	1
25	3	2	402	1
26	1	1	431	1
27	1	1	387	1
28	2	2	431	1
29	3	2	397	1
30	1	1	501	1
31	4	2	517	1
32	1	1	506	1
33	1	1	430	1
34	4	2	516	1
35	1	1	466	1
36	2	2	404	1
37	1	1	568	1
38	3	2	439	1
39	1	1	467	1
40	2	2	402	1
41	4	2	587	1
42	3	2	467	1
43	1	1	419	1
44	4	2	511	1
45	1	1	439	1
46	1	1	612	1
47	3	2	404	1
48	4	2	530	1
49	1	1	416	1
50	2	2	444	1
51	1	1	466	1
52	1	1	502	1
53	2	2	547	1
54	1	1	459	1
55	4	2	541	1
56	1	1	318	1
57	3	2	388	1
58	1	1	346	1
59	1	1	449	1
60	2	2	541	1
61	1	1	535	1
62	2	2	417	1
63	4	1	379	0
64	1	1	367	1
65	1	1	415	1
66	3	2	392	1
67	1	1	439	1
68	4	2	635	1
69	2	2	549	1
70	1	1	541	1
71	4	2	483	1
72	1	1	475	1
73	3	2	453	1
74	1	1	521	1
75	3	2	503	1
76	1	1	401	1
77	2	2	365	1
78	4	2	701	1
79	1	1	494	1
80	3	2	458	1

## Sheet: d1_LineSet2
Trial Number	Stimulus Type	User Response	MRT (ms)	Accuracy
1	4	2	557	1
2	3	1	519	0
3	1	1	548	1
4	4	2	588	1
5	1	1	493	1
6	1	2	539	0
7	3	2	496	1
8	4	2	447	1
9	1	1	461	1
10	2	2	429	1
11	1	1	535	1
12	1	1	470	1
13	2	2	420	1
14	1	1	348	1
15	4	2	436	1
16	1	1	584	1
17	3	2	462	1
18	1	1	496	1
19	1	1	592	1
20	2	2	482	1
21	1	1	412	1
22	2	2	434	1
23	4	2	595	1
24	1	1	531	1
25	1	1	547	1
26	3	2	545	1
27	1	1	519	1
28	4	2	477	1
29	2	2	533	1
30	1	1	475	1
31	4	2	517	1
32	1	1	582	1
33	3	2	480	1
34	1	1	538	1
35	3	2	528	1
36	1	1	501	1
37	2	2	527	1
38	4	2	524	1
39	1	1	492	1
40	3	2	451	1
41	4	2	387	1
42	3	2	618	1
43	1	1	526	1
44	4	2	612	1
45	1	1	550	1
46	1	1	483	1
47	3	2	412	1
48	4	2	605	1
49	1	1	499	1
50	2	2	485	1
51	1	1	533	1
52	1	1	606	1
53	2	2	463	1
54	1	1	482	1
55	4	2	441	1
56	1	1	376	1
57	3	2	392	1
58	1	1	685	1
59	1	1	603	1
60	2	2	461	1
61	1	1	390	1
62	2	2	701	1
63	4	1	347	0
64	1	1	575	1
65	1	2	383	0
66	3	2	522	1
67	1	1	463	1
68	4	2	541	1
69	2	2	539	1
70	1	1	438	1
71	4	2	391	1
72	1	1	428	1
73	3	2	365	1
74	1	1	459	1
75	3	2	449	1
76	1	1	455	1
77	2	2	325	1
78	4	2	735	1
79	1	1	524	1
80	3	2	506	1

## Sheet: d1_LineSet3
Trial Number	Stimulus Type	User Response	MRT (ms)	Accuracy
1	1	1	444	1
2	2	2	434	1
3	1	1	365	1
4	4	2	501	1
5	3	1	563	0
6	1	1	598	1
7	4	2	668	1
8	1	1	635	1
9	2	2	422	1
10	1	1	533	1
11	1	1	562	1
12	3	2	354	1
13	1	1	535	1
14	2	2	403	1
15	4	1	701	0
16	3	2	668	1
17	1	1	444	1
18	4	2	422	1
19	1	1	558	1
20	2	2	460	1
21	1	1	358	1
22	2	2	390	1
23	1	1	402	1
24	4	2	574	1
25	3	2	546	1
26	1	1	458	1
27	1	1	508	1
28	4	2	372	1
29	1	1	384	1
30	1	1	368	1
31	3	2	370	1
32	1	1	340	1
33	2	2	355	1
34	1	1	323	1
35	1	1	342	1
36	3	2	370	1
37	4	1	361	0
38	1	1	336	1
39	3	2	267	1
40	1	2	369	0
41	4	2	485	1
42	1	2	321	0
43	3	2	452	1
44	2	2	420	1
45	4	1	300	0
46	1	1	528	1
47	1	1	407	1
48	2	2	412	1
49	1	1	348	1
50	4	2	406	1
51	1	1	414	1
52	1	1	372	1
53	3	2	410	1
54	1	1	509	1
55	2	2	435	1
56	3	2	635	1
57	1	1	539	1
58	1	1	430	1
59	2	2	448	1
60	1	1	441	1
61	3	2	400	1
62	1	1	592	1
63	4	2	473	1
64	1	1	401	1
65	3	2	355	1
66	1	1	435	1
67	1	1	527	1
68	2	2	358	1
69	3	2	523	1
70	1	1	536	1
71	4	2	735	1
72	1	1	387	1
73	1	1	380	1
74	4	2	420	1
75	1	1	405	1
76	2	2	477	1
77	1	1	363	1
78	3	2	635	1
79	1	1	436	1
80	2	2	389	1

## Sheet: d2_VerbalSounds
Trial Number	Stimulus Type	User Response	MRT (ms)	Accuracy
1	4	2	982	1
2	3	2	675	1
3	1	1	493	1
4	4	2	865	1
5	1	1	706	1
6	1	1	792	1
7	3	2	377	1
8	4	2	459	1
9	1	1	448	1
10	2	2	665	1
11	1	1	588	1
12	1	1	499	1
13	2	2	519	1
14	1	1	289	1
15	4	2	344	1
16	1	1	280	1
17	3	2	387	1
18	1	1	441	1
19	1	1	518	1
20	2	2	351	1
21	1	1	433	1
22	2	2	306	1
23	4	2	821	1
24	1	1	681	1
25	1	1	357	1
26	3	2	394	1
27	1	1	344	1
28	1	1	485	1
29	2	2	376	1
30	1	1	433	1
31	4	2	362	1
32	1	1	439	1
33	3	2	578	1
34	1	1	605	1
35	3	2	836	1
36	1	1	582	1
37	2	2	606	1
38	4	2	543	1
39	1	1	527	1
40	3	2	428	1
41	1	1	376	1
42	2	2	415	1
43	1	1	522	1
44	4	2	654	1
45	3	1	677	0
46	1	1	525	1
47	4	2	652	1
48	1	1	402	1
49	2	2	455	1
50	1	1	706	1
51	1	1	364	1
52	3	2	485	1
53	1	1	649	1
54	2	2	654	1
55	4	2	668	1
56	3	2	511	1
57	1	1	1022	1
58	4	2	660	1
59	1	1	573	1
60	2	2	666	1
61	1	1	701	1
62	2	2	634	1
63	1	1	394	1
64	4	2	770	1
65	3	2	702	1
66	1	1	697	1
67	1	1	696	1
68	4	2	616	1
69	1	1	667	1
70	1	1	517	1
71	3	2	612	1
72	1	1	637	1
73	2	2	587	1
74	1	1	381	1
75	1	1	427	1
76	3	2	397	1
77	4	2	656	1
78	1	1	442	1
79	3	2	595	1
80	1	1	356	1

## Sheet: d2_NovelSounds
Trial Number	Stimulus Type	User Response	MRT (ms)	Accuracy
1	4	2	542	1
2	1	1	597	1
3	3	2	647	1
4	2	2	796	1
5	4	1	474	1
6	1	2	375	0
7	1	2	464	0
8	2	2	654	1
9	1	1	401	1
10	4	2	311	1
11	1	1	349	1
12	1	1	391	1
13	3	2	302	1
14	1	1	516	1
15	2	2	442	1
16	3	2	753	1
17	1	1	508	1
18	1	1	442	1
19	2	2	948	1
20	1	1	586	1
21	3	2	752	1
22	1	1	528	1
23	4	2	435	1
24	1	1	368	1
25	3	2	405	1
26	1	2	306	0
27	1	1	684	1
28	2	2	662	1
29	3	2	937	1
30	1	1	1035	1
31	4	2	480	1
32	1	1	444	1
33	1	1	460	1
34	4	2	269	1
35	1	1	309	1
36	2	2	429	1
37	1	2	242	0
38	3	2	730	1
39	1	1	274	1
40	2	2	612	1
41	1	1	561	1
42	2	2	481	1
43	3	2	409	1
44	1	1	464	1
45	4	2	351	1
46	2	1	252	0
47	1	1	258	1
48	4	2	415	1
49	1	1	407	1
50	3	2	449	1
51	1	1	359	1
52	1	2	229	0
53	3	2	1134	1
54	1	1	482	1
55	2	2	702	1
56	1	1	614	1
57	1	1	613	1
58	4	2	518	1
59	1	1	566	1
60	2	2	766	1
61	1	1	577	1
62	3	2	592	1
63	4	2	614	1
64	1	1	427	1
65	2	2	553	1
66	1	1	535	1
67	1	1	373	1
68	4	2	557	1
69	1	1	436	1
70	3	2	421	1
71	1	1	379	1
72	4	2	426	1
73	1	1	435	1
74	3	2	359	1
75	2	2	438	1
76	1	1	308	1
77	3	2	540	1
78	1	1	237	1
79	1	1	517	1
80	2	2	638	1

## Sheet: d2_RedShapes
Trial Number	Stimulus Type	User Response	MRT (ms)	Accuracy
1	4	2	879	1
2	1	1	702	1
3	3	2	305	1
4	2	2	567	1
5	4	1	436	1
6	1	1	532	1
7	1	2	320	0
8	2	2	835	1
9	1	1	480	1
10	4	2	494	1
11	1	1	572	1
12	1	1	426	1
13	3	2	391	1
14	1	2	471	0
15	2	2	751	1
16	3	2	463	1
17	1	1	432	1
18	1	1	478	1
19	2	2	635	1
20	1	1	539	1
21	3	2	606	1
22	1	1	487	1
23	4	2	384	1
24	1	1	422	1
25	3	2	433	1
26	1	1	498	1
27	1	1	525	1
28	2	2	511	1
29	3	2	426	1
30	1	1	553	1
31	4	2	419	1
32	1	2	333	0
33	1	1	487	1
34	4	2	504	1
35	1	1	785	1
36	2	2	465	1
37	1	1	541	1
38	3	2	399	1
39	1	1	580	1
40	2	2	509	1
41	1	1	768	1
42	2	2	553	1
43	3	2	410	1
44	1	1	521	1
45	4	2	312	1
46	2	2	521	1
47	1	1	366	1
48	4	2	416	1
49	1	1	305	1
50	3	2	509	1
51	1	1	585	1
52	1	1	404	1
53	3	2	426	1
54	1	1	570	1
55	2	2	561	1
56	1	1	462	1
57	1	2	289	0
58	4	2	388	1
59	1	1	513	1
60	2	2	594	1
61	1	1	510	1
62	3	2	469	1
63	4	2	480	1
64	1	1	463	1
65	2	2	508	1
66	1	1	555	1
67	1	1	514	1
68	4	2	409	1
69	1	2	342	0
70	3	2	612	1
71	1	1	512	1
72	4	2	481	1
73	1	1	478	1
74	3	2	484	1
75	2	2	495	1
76	1	1	549	1
77	3	2	635	1
78	1	1	549	1
79	1	1	556	1
80	2	2	518	1

## Sheet: d2_LineSet1
Trial Number	Stimulus Type	User Response	MRT (ms)	Accuracy
1	4	2	996	1
2	1	1	422	1
3	3	2	462	1
4	2	2	428	1
5	4	1	401	1
6	1	1	353	1
7	1	1	486	1
8	2	2	532	1
9	1	1	538	1
10	4	2	456	1
11	1	1	494	1
12	1	1	524	1
13	3	2	529	1
14	1	1	329	1
15	2	2	394	1
16	3	2	668	1
17	1	1	296	1
18	1	1	550	1
19	2	2	512	1
20	1	1	389	1
21	3	2	592	1
22	1	1	491	1
23	4	2	515	1
24	1	1	593	1
25	3	2	516	1
26	1	1	533	1
27	1	1	368	1
28	2	2	610	1
29	3	1	525	0
30	1	1	512	1
31	4	2	507	1
32	1	2	540	0
33	1	1	517	1
34	4	2	455	1
35	1	1	583	1
36	2	2	496	1
37	1	1	347	1
38	3	2	430	1
39	1	1	595	1
40	2	2	460	1
41	1	1	547	1
42	2	2	428	1
43	3	2	533	1
44	1	1	515	1
45	4	2	539	1
46	2	2	555	1
47	1	1	312	1
48	4	2	427	1
49	1	1	516	1
50	3	2	512	1
51	1	1	363	1
52	1	2	246	0
53	3	2	490	1
54	1	1	329	1
55	2	2	425	1
56	1	1	406	1
57	1	1	504	1
58	4	2	518	1
59	1	1	435	1
60	2	2	340	1
61	1	1	504	1
62	3	2	431	1
63	4	2	466	1
64	1	1	553	1
65	2	2	454	1
66	1	1	485	1
67	1	1	460	1
68	4	2	483	1
69	1	1	487	1
70	3	2	384	1
71	1	1	420	1
72	4	2	420	1
73	1	1	458	1
74	3	2	432	1
75	2	1	427	0
76	1	1	510	1
77	3	2	483	1
78	1	1	319	1
79	1	1	343	1
80	2	2	425	1

[truncated: 62 more sheets: d2_LineSet2, d2_LineSet3, d3_VerbalSounds, d3_NovelSounds, d3_RedShapes, d3_LineSet1, d3_LineSet2, d3_LineSet3, d4_VerbalSounds, d4_NovelSounds, d4_RedShapes, d4_LineSet1, d4_LineSet2, d4_LineSet3, d5_VerbalSounds, d5_NovelSounds, d5_RedShapes, d5_LineSet1, d5_LineSet2, d5_LineSet3 …]
